# Supplementary material for: RNA sequencing analysis revealed the induction of CCL3 expression in human intracranial aneurysms
Source: Sci Rep. 2019 Jul 17;9:10387. doi: 10.1038/s41598-019-46886-2 (PMC6637171; doi:10.1038/s41598-019-46886-2)
Supplement: Supplementary file 1 — Supplementary Table S1 [file 41598_2019_46886_MOESM1_ESM.xlsx]

## Sheet: Sheet1
		Suppelementary Table S1. Down-represented terms in Gene Ontlogy analysis using data set without subtraction (Biological Process)
		Term	Count	%	P Value	Q Value
		GO:0006936~muscle contraction	18	7.72532	4.24837e-12	4.8389e-09
		GO:0003012~muscle system process	18	7.72532	1.94605e-11	1.10827e-08
		GO:0006941~striated muscle contraction	10	4.29185	3.4052e-09	1.29284e-06
		GO:0007155~cell adhesion	24	10.3004	1.2232e-05	0.00347701
		GO:0022610~biological adhesion	24	10.3004	1.25163e-05	0.00284717
		GO:0007519~skeletal muscle tissue development	7	3.00429	0.000144294	0.0270221
		GO:0060538~skeletal muscle organ development	7	3.00429	0.000144294	0.0270221
		GO:0007517~muscle organ development	11	4.72103	0.000250784	0.0399897
		GO:0014706~striated muscle tissue development	8	3.43348	0.000608472	0.0830089
		GO:0060537~muscle tissue development	8	3.43348	0.000815357	0.0980805
		GO:0048666~neuron development	13	5.5794	0.000875962	0.0949959
		GO:0050881~musculoskeletal movement	4	1.71674	0.00146963	0.141257
		GO:0050879~multicellular organismal movement	4	1.71674	0.00146963	0.141257
		GO:0016337~cell-cell adhesion	11	4.72103	0.00197975	0.171466
		GO:0006811~ion transport	20	8.58369	0.00241875	0.191178
		GO:0030182~neuron differentiation	14	6.00858	0.00262176	0.192312
		GO:0000904~cell morphogenesis involved in differentiation	10	4.29185	0.00292955	0.199707
		GO:0032989~cellular component morphogenesis	13	5.5794	0.003287	0.208938
		GO:0048667~cell morphogenesis involved in neuron differentiation	9	3.86266	0.00396804	0.233858
		GO:0033275~actin-myosin filament sliding	3	1.28755	0.00497276	0.27054
		GO:0070252~actin-mediated cell contraction	3	1.28755	0.00497276	0.27054
		GO:0030049~muscle filament sliding	3	1.28755	0.00497276	0.27054
		GO:0007156~homophilic cell adhesion	7	3.00429	0.00521241	0.26896
		GO:0015672~monovalent inorganic cation transport	11	4.72103	0.00541959	0.266175
		GO:0003009~skeletal muscle contraction	3	1.28755	0.00890174	0.384287
		GO:0007409~axonogenesis	8	3.43348	0.00917378	0.379446
		GO:0007411~axon guidance	6	2.57511	0.00971386	0.383316
		GO:0019226~transmission of nerve impulse	11	4.72103	0.0103224	0.388862
		GO:0015671~oxygen transport	3	1.28755	0.010437	0.379984
		GO:0010648~negative regulation of cell communication	9	3.86266	0.0107537	0.377273
		GO:0030001~metal ion transport	13	5.5794	0.0111175	0.376009
		GO:0000902~cell morphogenesis	11	4.72103	0.0115325	0.376153
		GO:0048812~neuron projection morphogenesis	8	3.43348	0.0151637	0.451258
		GO:0043462~regulation of ATPase activity	3	1.28755	0.0156798	0.451202
		GO:0002026~regulation of the force of heart contraction	3	1.28755	0.0156798	0.451202
		GO:0006812~cation transport	14	6.00858	0.0171053	0.469492
		GO:0021543~pallium development	4	1.71674	0.0181434	0.478852
		GO:0015669~gas transport	3	1.28755	0.0196782	0.496397
		GO:0051146~striated muscle cell differentiation	5	2.14592	0.0221139	0.527222
		GO:0001666~response to hypoxia	6	2.57511	0.0235714	0.539879
		GO:0031444~slow-twitch skeletal muscle fiber contraction	2	0.858369	0.0240999	0.537835
		GO:0014721~twitch skeletal muscle contraction	2	0.858369	0.0240999	0.537835
		GO:0003010~voluntary skeletal muscle contraction	2	0.858369	0.0240999	0.537835
		GO:0010172~embryonic body morphogenesis	2	0.858369	0.0240999	0.537835
		GO:0003013~circulatory system process	7	3.00429	0.025814	0.552952
		GO:0008015~blood circulation	7	3.00429	0.025814	0.552952
		GO:0070482~response to oxygen levels	6	2.57511	0.0285576	0.580393
		GO:0007268~synaptic transmission	9	3.86266	0.0288635	0.574872
		GO:0001822~kidney development	5	2.14592	0.0292692	0.570821
		GO:0048858~cell projection morphogenesis	8	3.43348	0.0298003	0.568484
		GO:0030048~actin filament-based movement	3	1.28755	0.0312831	0.57765
		GO:0044057~regulation of system process	9	3.86266	0.034682	0.607406
		GO:0030030~cell projection organization	10	4.29185	0.0353775	0.606386
		GO:0048570~notochord morphogenesis	2	0.858369	0.0359325	0.603958
		GO:0030902~hindbrain development	4	1.71674	0.0362043	0.598713
		GO:0032990~cell part morphogenesis	8	3.43348	0.0365018	0.593891
		GO:0031175~neuron projection development	8	3.43348	0.0365018	0.593891
		GO:0030900~forebrain development	6	2.57511	0.0375619	0.596865
		GO:0006873~cellular ion homeostasis	10	4.29185	0.0385855	0.599355
		GO:0055082~cellular chemical homeostasis	10	4.29185	0.0419872	0.62361
		GO:0021537~telencephalon development	4	1.71674	0.0442547	0.636106
		GO:0001655~urogenital system development	5	2.14592	0.0447518	0.633167
		GO:0051241~negative regulation of multicellular organismal process	6	2.57511	0.0492593	0.662291
		GO:0021549~cerebellum development	3	1.28755	0.0509188	0.6679
		GO:0001503~ossification	5	2.14592	0.0512041	0.66328
		GO:0009968~negative regulation of signal transduction	7	3.00429	0.052431	0.665588
		GO:0019725~cellular homeostasis	11	4.72103	0.0574309	0.693299
		GO:0030903~notochord development	2	0.858369	0.0591716	0.698144
		GO:0042692~muscle cell differentiation	5	2.14592	0.0595838	0.694548
		GO:0021987~cerebral cortex development	3	1.28755	0.0603775	0.693405
		GO:0007267~cell-cell signaling	13	5.5794	0.0611346	0.692075
		GO:0050801~ion homeostasis	10	4.29185	0.0612791	0.687054
		GO:0060348~bone development	5	2.14592	0.0625299	0.688823
		GO:0006928~cell motion	11	4.72103	0.0636228	0.689606
		GO:0008016~regulation of heart contraction	4	1.71674	0.0668368	0.702447
		GO:0048747~muscle fiber development	3	1.28755	0.0669901	0.697789
		GO:0045216~cell-cell junction organization	3	1.28755	0.0669901	0.697789
		GO:0022037~metencephalon development	3	1.28755	0.0669901	0.697789
		GO:0006814~sodium ion transport	5	2.14592	0.0734339	0.726537
		GO:0042391~regulation of membrane potential	5	2.14592	0.0800711	0.752894
		GO:0007216~metabotropic glutamate receptor signaling pathway	2	0.858369	0.0818538	0.755783
		GO:0034109~homotypic cell-cell adhesion	2	0.858369	0.0818538	0.755783
		GO:0007185~transmembrane receptor protein tyrosine phosphatase signaling pathway	2	0.858369	0.0818538	0.755783
		GO:0042060~wound healing	6	2.57511	0.0826711	0.754399
		GO:0001649~osteoblast differentiation	3	1.28755	0.0918313	0.786746
		GO:0001960~negative regulation of cytokine-mediated signaling pathway	2	0.858369	0.0929903	0.786477
		GO:0021799~cerebral cortex radially oriented cell migration	2	0.858369	0.0929903	0.786477
		GO:0001501~skeletal system development	8	3.43348	0.0935569	0.784029
		GO:0001656~metanephros development	3	1.28755	0.0993562	0.800251
