# Supplementary material for: RNA sequencing analysis revealed the induction of CCL3 expression in human intracranial aneurysms
Source: Sci Rep. 2019 Jul 17;9:10387. doi: 10.1038/s41598-019-46886-2 (PMC6637171; doi:10.1038/s41598-019-46886-2)
Supplement: Supplementary file 2 — Supplementary Table S3 [file 41598_2019_46886_MOESM2_ESM.xlsx]

## Sheet: Sheet1
		Supplementary Table S3. List of genes over-expressed in intracranial aneurysm
		Enemble ID	Symbol	logFC	logCPM	P Value	FDR
		ENSG00000186847.5	KRT14	8.56957	11.0715	7.67073e-12	1.63816e-08
		ENSG00000163331.6	DAPL1	8.14726	7.34813	3.09254e-11	5.28354e-08
		ENSG00000224367.2	OACYLP	7.46822	8.59017	4.42634e-11	6.75207e-08
		ENSG00000186150.3	UBL4B	6.27264	6.88339	2.3046e-10	2.96939e-07
		ENSG00000186188.6	FFAR4	5.15157	7.93603	7.94983e-10	7.89658e-07
		ENSG00000228742.5	RP5-884M6.1	7.58145	6.03336	1.76572e-09	1.63951e-06
		ENSG00000239922.1	RP11-71N10.1	7.50201	6.00276	1.07614e-08	7.18189e-06
		ENSG00000156150.6	ALX3	6.42742	4.98504	2.25569e-08	1.33812e-05
		ENSG00000134443.5	GRP	7.93895	8.6524	2.97566e-08	1.62944e-05
		ENSG00000163623.5	NKX6-1	4.84099	8.21379	6.78414e-08	3.25578e-05
		ENSG00000043355.6	ZIC2	5.92996	8.95881	7.46309e-08	3.46482e-05
		ENSG00000251003.3	RP11-152P17.2	4.3831	6.75644	1.43941e-07	5.64037e-05
		ENSG00000205021.9	CCL3L1	6.03178	6.46384	1.48715e-07	5.77446e-05
		ENSG00000258673.1	RP4-773N10.6	5.04184	5.91901	2.13904e-07	7.80877e-05
		ENSG00000111249.9	CUX2	5.37596	8.5675	3.43695e-07	0.000117439
		ENSG00000146038.7	DCDC2	7.17363	6.44957	4.55285e-07	0.00014512
		ENSG00000233532.1	LINC00460	6.87993	5.43248	5.67552e-07	0.000174398
		ENSG00000203585.3	RP11-542B15.1	4.88347	5.95727	6.04385e-07	0.000180112
		ENSG00000143195.8	ILDR2	5.00029	9.34987	6.38771e-07	0.000184346
		ENSG00000139800.8	ZIC5	5.3578	7.47398	6.74992e-07	0.000193492
		ENSG00000188133.5	TMEM215	6.64411	6.37772	7.91318e-07	0.000219472
		ENSG00000174460.3	ZCCHC12	5.57631	7.11035	9.09281e-07	0.000238331
		ENSG00000125869.5	LAMP5	4.53658	9.06164	9.96813e-07	0.000256481
		ENSG00000128422.11	KRT17	5.62741	7.78096	1.08569e-06	0.00027439
		ENSG00000103522.11	IL21R	3.97247	7.83664	1.48604e-06	0.000346841
		ENSG00000234520.1	AC018464.3	5.59874	4.92424	1.72341e-06	0.000391545
		ENSG00000244564.1	RP11-14D22.1	5.2889	4.70201	1.70449e-06	0.000391545
		ENSG00000244731.3	C4A	3.57205	7.50469	1.93198e-06	0.000432034
		ENSG00000164379.4	FOXQ1	7.3274	7.02089	2.0727e-06	0.000456335
		ENSG00000169245.4	CXCL10	5.97216	10.1075	2.06245e-06	0.000456335
		ENSG00000106536.15	POU6F2	4.8485	9.40519	2.70153e-06	0.000560136
		ENSG00000147041.7	SYTL5	3.76862	7.08395	2.94739e-06	0.000607216
		ENSG00000006747.10	SCIN	4.07636	9.71718	3.05617e-06	0.00062457
		ENSG00000050555.13	LAMC3	3.7271	11.0547	3.90187e-06	0.000744004
		ENSG00000164265.4	SCGB3A2	6.30242	6.5387	4.75122e-06	0.000882323
		ENSG00000151655.13	ITIH2	6.98474	9.30786	5.22605e-06	0.000949851
		ENSG00000142621.15	FHAD1	5.17516	5.34211	5.32571e-06	0.000958063
		ENSG00000225383.2	SFTA1P	3.904	7.30894	5.34849e-06	0.000958063
		ENSG00000121743.3	GJA3	4.61254	8.60799	5.7458e-06	0.00100994
		ENSG00000206432.4	TMEM200C	4.17913	6.77923	5.98981e-06	0.00103999
		ENSG00000129277.9	CCL4	4.76133	9.09853	6.2518e-06	0.00108108
		ENSG00000103449.7	SALL1	5.93115	6.90593	6.76039e-06	0.001155
		ENSG00000105880.4	DLX5	4.13171	6.70027	7.39117e-06	0.00123829
		ENSG00000258227.2	CLEC5A	4.19783	8.78825	7.43906e-06	0.00124116
		ENSG00000153446.11	C16orf89	4.10215	9.2331	7.64137e-06	0.00126995
		ENSG00000179841.8	AKAP5	3.30796	9.56566	9.085e-06	0.00146878
		ENSG00000217236.1	SP9	8.43062	5.05265	9.14721e-06	0.00146878
		ENSG00000145864.8	GABRB2	3.44636	6.70665	1.06188e-05	0.00166135
		ENSG00000224389.4	C4B	3.01617	8.16196	1.09161e-05	0.00170163
		ENSG00000254605.1	RP11-626H12.2	3.7265	5.13471	1.11059e-05	0.00171868
		ENSG00000143194.8	MAEL	4.19296	5.88638	1.25716e-05	0.00190411
		ENSG00000162552.10	WNT4	5.91799	9.85748	1.60787e-05	0.00238456
		ENSG00000095970.12	TREM2	5.50017	9.4855	1.99888e-05	0.00283642
		ENSG00000105697.3	HAMP	6.14127	6.20541	2.11615e-05	0.00297318
		ENSG00000006075.11	CCL3	5.17273	7.00272	2.18975e-05	0.0030665
		ENSG00000215394.4	BMS1P18	4.36112	5.26769	2.32208e-05	0.00322015
		ENSG00000186369.5	LINC00643	5.77266	7.59064	2.6355e-05	0.00356226
		ENSG00000261713.2	SSTR5-AS1	6.96591	3.74207	2.77926e-05	0.00373295
		ENSG00000119547.5	ONECUT2	4.12709	6.43067	2.83567e-05	0.00377392
		ENSG00000232775.2	AP000525.10	6.77101	3.65871	3.44289e-05	0.00446969
		ENSG00000214514.3	KRT42P	4.25533	5.3931	3.67963e-05	0.00463612
		ENSG00000152954.7	NRSN1	5.31399	5.93552	3.91402e-05	0.00487392
		ENSG00000229720.1	RP3-495K2.2	5.62147	4.44244	4.32098e-05	0.00524311
		ENSG00000029559.5	IBSP	11.1975	9.56941	4.66271e-05	0.00556295
		ENSG00000196711.4	FAM150A	4.26914	5.821	4.84562e-05	0.00574906
		ENSG00000232287.2	SLC6A1-AS1	3.01839	6.73245	4.95967e-05	0.00583574
		ENSG00000228221.1	LINC00578	3.8221	4.45133	5.41253e-05	0.00628207
		ENSG00000088882.7	CPXM1	5.01186	10.4185	5.56402e-05	0.00644039
		ENSG00000248362.1	CTC-327F10.5	4.49601	4.77871	6.00388e-05	0.00687501
		ENSG00000256515.3	CCL3L3	4.86949	6.58338	6.18156e-05	0.00704071
		ENSG00000125084.7	WNT1	4.72746	6.72945	6.87736e-05	0.00768968
		ENSG00000178401.10	DNAJC22	3.18606	5.98565	6.92751e-05	0.00770541
		ENSG00000150337.9	FCGR1A	4.22549	7.86627	7.50953e-05	0.00822428
		ENSG00000204866.4	IGFL2	4.34797	5.04463	7.84974e-05	0.00856616
		ENSG00000090920.9	FCGBP	3.91029	10.7068	7.91697e-05	0.00858298
		ENSG00000228216.1	RP11-367F23.1	6.34518	3.28206	8.18153e-05	0.00883623
		ENSG00000168748.9	CA7	5.26432	3.90831	8.46848e-05	0.0090201
		ENSG00000205020.7	CCL4L1	5.23423	6.0624	8.63137e-05	0.00914797
		ENSG00000111181.8	SLC6A12	4.56905	7.00885	8.78085e-05	0.00922858
