# Supplementary material for: RNA sequencing analysis revealed the induction of CCL3 expression in human intracranial aneurysms
Source: Sci Rep. 2019 Jul 17;9:10387. doi: 10.1038/s41598-019-46886-2 (PMC6637171; doi:10.1038/s41598-019-46886-2)
Supplement: Supplementary file 3 — Supplementary Table S4 [file 41598_2019_46886_MOESM3_ESM.xlsx]

## Sheet: Sheet1
		Supplementary Table S4. List of genes under-expressed in intracranial aneurysm
		Enemble ID	Symbol	logFC	logCPM	P Value	FDR
		ENSG00000172987.8	HPSE2	-10.9296	9.45859	4.84437e-24	2.06913e-19
		ENSG00000179914.4	ITLN1	-10.0236	12.4387	1.09901e-20	2.34704e-16
		ENSG00000137077.3	CCL21	-9.81607	10.639	4.35473e-20	6.19997e-16
		ENSG00000034971.10	MYOC	-7.20726	10.2526	1.61895e-18	1.72787e-14
		ENSG00000181092.5	ADIPOQ	-12.5005	8.65925	2.02269e-18	1.72787e-14
		ENSG00000137699.12	TRIM29	-6.85767	6.80329	1.48487e-14	1.05703e-10
		ENSG00000225670.3	CTA-134P22.2	-9.75095	6.00295	1.75701e-14	1.07208e-10
		ENSG00000120057.4	SFRP5	-7.4146	7.76632	3.35618e-14	1.79186e-10
		ENSG00000130595.12	TNNT3	-7.30578	8.79521	1.10839e-13	5.26018e-10
		ENSG00000168447.6	SCNN1B	-7.72458	6.73246	1.48629e-13	6.34824e-10
		ENSG00000170419.6	VSTM2A	-7.72784	7.01791	2.3561e-13	9.14853e-10
		ENSG00000196666.3	FAM180B	-6.44812	8.13677	2.62566e-13	9.34559e-10
		ENSG00000138615.4	CILP	-8.0098	10.7011	3.44282e-13	1.05036e-09
		ENSG00000161649.8	CD300LG	-7.20384	6.78241	3.36151e-13	1.05036e-09
		ENSG00000134817.9	APLNR	-5.89127	8.96764	7.91454e-13	2.12386e-09
		ENSG00000187288.6	CIDEC	-8.28225	6.80364	7.95603e-13	2.12386e-09
		ENSG00000166819.7	PLIN1	-7.07797	9.83537	1.0772e-12	2.70644e-09
		ENSG00000115705.16	TPO	-7.21989	7.45621	1.83548e-12	4.3554e-09
		ENSG00000141750.6	STAC2	-5.1922	9.05683	5.3813e-12	1.20972e-08
		ENSG00000162761.10	LMX1A	-6.76319	5.34948	1.48668e-11	2.88632e-08
		ENSG00000215018.5	COL28A1	-5.81427	9.06754	1.45598e-11	2.88632e-08
		ENSG00000241158.2	ADAMTS9-AS1	-6.64892	6.35691	2.2911e-11	4.25467e-08
		ENSG00000007314.7	SCN4A	-7.91701	7.19381	2.53378e-11	4.50929e-08
		ENSG00000142973.8	CYP4B1	-6.22156	6.34436	3.83548e-11	6.30081e-08
		ENSG00000180287.12	PLD5	-6.92403	5.51974	4.29147e-11	6.75207e-08
		ENSG00000185739.9	SRL	-5.87362	10.9649	8.0306e-11	1.18277e-07
		ENSG00000106852.11	LHX6	-5.81434	7.69844	9.07016e-11	1.29135e-07
		ENSG00000095777.10	MYO3A	-6.58759	8.444	2.21811e-10	2.96062e-07
		ENSG00000136099.9	PCDH8	-6.83214	5.9124	2.2004e-10	2.96062e-07
		ENSG00000249743.1	RP11-60A8.1	-6.77172	4.68436	2.36372e-10	2.96939e-07
		ENSG00000165269.8	AQP7	-5.77567	7.12275	2.69096e-10	3.28389e-07
		ENSG00000205221.8	VIT	-4.87796	9.40924	3.23749e-10	3.8411e-07
		ENSG00000000005.5	TNMD	-7.39545	6.79767	4.06083e-10	4.59052e-07
		ENSG00000101938.10	CHRDL1	-5.23994	12.4167	4.08409e-10	4.59052e-07
		ENSG00000150893.9	FREM2	-9.52136	5.82688	5.25186e-10	5.75173e-07
		ENSG00000100448.3	CTSG	-6.23166	6.65129	5.60205e-10	5.98187e-07
		ENSG00000151365.2	THRSP	-6.14133	5.47585	6.5176e-10	6.74681e-07
		ENSG00000151834.11	GABRA2	-5.45111	6.42564	6.63434e-10	6.74681e-07
		ENSG00000156395.8	SORCS3	-7.92001	4.29049	1.08533e-09	1.05356e-06
		ENSG00000196169.10	KIF19	-5.46797	4.91449	1.56417e-09	1.48464e-06
		ENSG00000164007.6	CLDN19	-6.97218	4.90854	1.86073e-09	1.69097e-06
		ENSG00000133636.6	NTS	-8.63719	5.01153	2.27579e-09	1.98375e-06
		ENSG00000144331.14	ZNF385B	-5.12067	7.55306	2.2728e-09	1.98375e-06
		ENSG00000186439.8	TRDN	-6.82242	9.83974	2.73771e-09	2.33866e-06
		ENSG00000172724.7	CCL19	-5.15875	8.76402	3.28371e-09	2.75007e-06
		ENSG00000135447.12	PPP1R1A	-5.99232	8.92867	3.42869e-09	2.81627e-06
		ENSG00000183690.12	EFHC2	-4.27422	6.47469	3.60098e-09	2.90198e-06
		ENSG00000175785.8	PRIMA1	-3.86278	9.34565	3.79072e-09	2.99832e-06
		ENSG00000102290.17	PCDH11X	-4.2953	6.71905	3.96708e-09	3.02791e-06
		ENSG00000186766.7	FOXI2	-7.98628	4.41614	4.04081e-09	3.02791e-06
		ENSG00000235535.3	RP11-532N4.2	-6.06439	5.29036	4.00366e-09	3.02791e-06
		ENSG00000077279.12	DCX	-6.27276	4.23867	5.50751e-09	3.99858e-06
		ENSG00000198914.2	POU3F3	-5.93311	7.99519	5.52342e-09	3.99858e-06
		ENSG00000108018.11	SORCS1	-4.17313	7.91749	6.45381e-09	4.53428e-06
		ENSG00000272971.1	RP11-284F21.11	-5.6735	4.88672	6.47572e-09	4.53428e-06
		ENSG00000128709.10	HOXD9	-6.08358	6.85931	8.095e-09	5.57667e-06
		ENSG00000006047.8	YBX2	-5.84716	4.50323	9.83454e-09	6.66751e-06
		ENSG00000175161.9	CADM2	-5.06084	7.77026	1.21373e-08	7.97554e-06
		ENSG00000163751.3	CPA3	-6.11571	8.48511	1.40581e-08	8.85357e-06
		ENSG00000164879.6	CA3	-10.245	11.8571	1.40954e-08	8.85357e-06
		ENSG00000224982.2	TMEM233	-5.17808	4.76282	1.38445e-08	8.85357e-06
		ENSG00000119147.5	C2orf40	-4.36027	10.8354	1.4645e-08	9.06549e-06
		ENSG00000132702.8	HAPLN2	-5.04682	7.47423	1.63055e-08	9.809e-06
		ENSG00000233639.1	AC018730.1	-5.90692	5.07485	1.62976e-08	9.809e-06
		ENSG00000188730.4	VWC2	-5.069	5.53725	2.41466e-08	1.41281e-05
		ENSG00000110786.13	PTPN5	-5.28661	6.1994	2.45837e-08	1.41895e-05
		ENSG00000146013.6	GFRA3	-5.4296	7.87859	2.56813e-08	1.46253e-05
		ENSG00000125414.14	MYH2	-12.6415	10.3227	2.8995e-08	1.60836e-05
		ENSG00000143196.4	DPT	-5.19973	10.6942	2.89793e-08	1.60836e-05
		ENSG00000183317.12	EPHA10	-7.43113	3.88684	3.15362e-08	1.70503e-05
		ENSG00000167588.8	GPD1	-5.2576	8.57533	3.23948e-08	1.72956e-05
		ENSG00000120729.5	MYOT	-6.80385	9.8093	3.34308e-08	1.75979e-05
		ENSG00000188536.8	HBA2	-5.42761	10.9305	3.3785e-08	1.75979e-05
		ENSG00000227467.3	RP11-169D4.1	-5.87213	4.63702	4.19357e-08	2.15802e-05
		ENSG00000172005.6	MAL	-3.68795	7.06036	4.973e-08	2.52865e-05
		ENSG00000143171.8	RXRG	-4.32168	6.70751	5.0769e-08	2.55111e-05
		ENSG00000206172.4	HBA1	-5.29854	7.9952	5.50663e-08	2.73488e-05
		ENSG00000120907.13	ADRA1A	-5.43272	8.47977	5.87e-08	2.88183e-05
		ENSG00000196277.11	GRM7	-5.43443	4.5488	6.57611e-08	3.19181e-05
		ENSG00000184811.3	TUSC5	-4.68361	9.00708	7.26571e-08	3.44814e-05
		ENSG00000203685.5	C1orf95	-4.89178	10.8247	7.44301e-08	3.46482e-05
		ENSG00000104369.4	JPH1	-7.05332	6.97864	8.11328e-08	3.72617e-05
		ENSG00000180209.7	MYLPF	-6.27707	7.87989	8.29513e-08	3.76917e-05
		ENSG00000168333.9	C8orf22	-10.6172	6.868	8.53109e-08	3.79562e-05
		ENSG00000172236.12	TPSAB1	-5.96774	8.04235	8.47735e-08	3.79562e-05
		ENSG00000104879.4	CKM	-10.0582	11.3869	9.83988e-08	4.33279e-05
		ENSG00000107623.4	GDF10	-4.43305	10.1944	1.00302e-07	4.37046e-05
		ENSG00000124701.5	APOBEC2	-6.26296	7.8302	1.02324e-07	4.37046e-05
		ENSG00000165863.12	C10orf82	-4.47377	5.18278	1.0205e-07	4.37046e-05
		ENSG00000165810.12	BTNL9	-5.70161	8.40329	1.05199e-07	4.44875e-05
		ENSG00000172901.15	AQPEP	-3.62222	6.2232	1.20058e-07	5.02738e-05
		ENSG00000196091.8	MYBPC1	-10.0988	11.6897	1.23321e-07	5.11387e-05
		ENSG00000145824.8	CXCL14	-4.47	12.5089	1.27773e-07	5.19755e-05
		ENSG00000171819.4	ANGPTL7	-5.10292	8.87421	1.27593e-07	5.19755e-05
		ENSG00000168530.11	MYL1	-11.3801	10.2493	1.33395e-07	5.37507e-05
		ENSG00000130054.4	FAM155B	-4.42092	4.90734	1.3704e-07	5.47034e-05
		ENSG00000126895.9	AVPR2	-4.06467	6.49433	1.39379e-07	5.51219e-05
		ENSG00000104435.9	STMN2	-5.44471	8.82433	1.5454e-07	5.8935e-05
		ENSG00000215644.5	GCGR	-6.94158	3.46739	1.54378e-07	5.8935e-05
		ENSG00000009694.9	TENM1	-3.60641	8.03444	1.62559e-07	6.14444e-05
		ENSG00000164309.10	CMYA5	-7.25243	11.2881	1.73187e-07	6.48875e-05
		ENSG00000226197.2	RP11-536O18.1	-7.13006	3.6364	1.87706e-07	6.97155e-05
		ENSG00000183230.12	CTNNA3	-3.80973	8.33191	1.95331e-07	7.19223e-05
		ENSG00000227141.2	RP11-545A16.3	-6.83961	3.40796	2.23881e-07	8.10374e-05
		ENSG00000114200.5	BCHE	-3.90417	7.35729	2.2789e-07	8.17951e-05
		ENSG00000166831.4	RBPMS2	-3.70696	11.636	2.38096e-07	8.47461e-05
		ENSG00000166960.12	CCDC178	-4.62238	4.79637	2.66477e-07	9.4064e-05
		ENSG00000112782.11	CLIC5	-3.67019	8.18759	3.07986e-07	0.000107825
		ENSG00000184144.5	CNTN2	-3.76783	6.22834	3.36946e-07	0.000117005
		ENSG00000092421.12	SEMA6A	-3.55469	8.9638	3.43386e-07	0.000117439
		ENSG00000130822.11	PNCK	-3.4333	7.63324	3.56575e-07	0.000120263
		ENSG00000163833.6	FBXO40	-7.25924	8.33561	3.57589e-07	0.000120263
		ENSG00000086205.12	FOLH1	-4.41623	4.66114	3.99054e-07	0.000132406
		ENSG00000166148.2	AVPR1A	-6.73229	12.0269	4.02895e-07	0.000132406
		ENSG00000253671.1	RP11-806O11.1	-4.00752	5.02674	4.02997e-07	0.000132406
		ENSG00000168546.6	GFRA2	-3.71641	7.33298	4.26636e-07	0.000138049
		ENSG00000224930.2	LINC00162	-5.00275	3.87177	4.25702e-07	0.000138049
		ENSG00000163380.11	LMOD3	-5.4801	8.08395	4.44468e-07	0.000142738
		ENSG00000162444.11	RBP7	-3.27927	7.24468	4.70037e-07	0.000148713
		ENSG00000197893.9	NRAP	-11.4581	11.0241	4.84791e-07	0.000152253
		ENSG00000159173.14	TNNI1	-10.2309	11.5005	5.09756e-07	0.000158925
		ENSG00000129170.4	CSRP3	-10.4584	10.0245	5.18154e-07	0.000160373
		ENSG00000092009.6	CMA1	-5.23143	5.91543	6.08097e-07	0.000180112
		ENSG00000115665.4	SLC5A7	-5.43941	4.64432	6.05101e-07	0.000180112
		ENSG00000116981.3	NT5C1A	-4.03887	5.12779	5.99779e-07	0.000180112
		ENSG00000182050.9	MGAT4C	-5.13309	5.36409	5.94648e-07	0.000180112
		ENSG00000196296.9	ATP2A1	-5.35758	8.96589	6.1145e-07	0.000180112
		ENSG00000091482.5	SMPX	-9.42701	7.89921	6.2287e-07	0.00018098
		ENSG00000173253.10	DMRT2	-5.36626	4.10164	6.20186e-07	0.00018098
		ENSG00000078549.10	ADCYAP1R1	-4.20762	7.16703	6.80296e-07	0.000193712
		ENSG00000205038.7	PKHD1L1	-6.71117	8.17191	7.02135e-07	0.000198606
		ENSG00000226031.1	FGF13-AS1	-4.0454	5.48262	7.17231e-07	0.000201542
		ENSG00000105048.12	TNNT1	-10.9377	11.803	7.38867e-07	0.000206265
		ENSG00000006128.7	TAC1	-4.61095	6.56437	8.17942e-07	0.000221347
		ENSG00000147573.12	TRIM55	-5.66713	4.85092	8.18804e-07	0.000221347
		ENSG00000157119.11	KLHL40	-8.54563	7.08587	8.05347e-07	0.000221347
		ENSG00000188257.6	PLA2G2A	-7.01961	9.2509	8.1696e-07	0.000221347
		ENSG00000225706.1	RP11-75C9.1	-4.32649	4.2769	8.47143e-07	0.000227567
		ENSG00000164626.8	KCNK5	-3.72927	6.75767	8.67347e-07	0.000231538
		ENSG00000085741.8	WNT11	-3.2771	7.88963	8.78158e-07	0.000232968
		ENSG00000230910.2	RP3-525N10.2	-3.79961	5.84132	9.09531e-07	0.000238331
		ENSG00000197253.9	TPSB2	-5.06912	7.77651	9.46982e-07	0.000246631
		ENSG00000168772.9	CXXC4	-4.79744	5.66837	9.59567e-07	0.000248394
		ENSG00000130032.11	PRRG3	-5.18555	6.52612	1.01276e-06	0.000259025
		ENSG00000161896.6	IP6K3	-4.94675	6.10777	1.03227e-06	0.000262443
		ENSG00000141744.3	PNMT	-5.21372	4.8764	1.17291e-06	0.00029469
		ENSG00000162951.6	LRRTM1	-3.85012	5.68708	1.18488e-06	0.000294806
		ENSG00000186335.4	SLC36A2	-6.75783	4.80411	1.18718e-06	0.000294806
		ENSG00000214456.4	PLIN5	-4.71524	5.89522	1.20916e-06	0.00029853
		ENSG00000168509.13	HFE2	-9.15076	7.58446	1.27985e-06	0.000314168
		ENSG00000176194.13	CIDEA	-6.66128	5.09039	1.3075e-06	0.000317617
		ENSG00000225472.1	RP11-120J1.1	-4.22741	5.52965	1.30878e-06	0.000317617
		ENSG00000146926.6	ASB10	-8.26254	4.69003	1.34019e-06	0.000322889
		ENSG00000198963.6	RORB	-3.40289	8.22569	1.34562e-06	0.000322889
		ENSG00000128710.5	HOXD10	-7.0732	3.62148	1.4157e-06	0.000337807
		ENSG00000184611.7	KCNH7	-4.70349	5.19386	1.46138e-06	0.000344854
		ENSG00000233760.1	AC004947.2	-5.82311	5.10289	1.4591e-06	0.000344854
		ENSG00000156219.12	ART3	-3.93454	6.42349	1.47298e-06	0.00034568
		ENSG00000166897.10	ELFN2	-4.40349	5.56928	1.61628e-06	0.000375189
		ENSG00000213494.5	CCL14	-5.24662	6.1587	1.71866e-06	0.000391545
		ENSG00000242268.2	RP11-368I23.2	-6.58113	3.22018	1.71991e-06	0.000391545
		ENSG00000266176.1	RP11-855A2.5	-6.04603	4.04806	1.75095e-06	0.000395695
		ENSG00000172137.14	CALB2	-4.76006	5.00039	1.83837e-06	0.000413266
		ENSG00000173991.5	TCAP	-6.76168	11.4989	1.97436e-06	0.000439212
		ENSG00000064787.8	BCAS1	-4.37919	4.73552	2.10925e-06	0.000462002
		ENSG00000164128.2	NPY1R	-4.0315	10.6338	2.1973e-06	0.0004764
		ENSG00000206120.7	EGFEM1P	-4.65086	4.65977	2.18711e-06	0.0004764
		ENSG00000092054.12	MYH7	-10.8666	12.6392	2.4057e-06	0.000518951
		ENSG00000137675.4	MMP27	-6.13588	4.20549	2.43521e-06	0.000520064
		ENSG00000170166.5	HOXD4	-4.45469	4.13329	2.42835e-06	0.000520064
		ENSG00000140986.7	RPL3L	-8.1247	7.4905	2.45491e-06	0.000521663
		ENSG00000103184.7	SEC14L5	-4.68841	6.5403	2.49312e-06	0.00052716
		ENSG00000170807.11	LMOD2	-9.90562	9.56622	2.53924e-06	0.000534266
		ENSG00000079393.16	DUSP13	-10.3799	6.64381	2.67052e-06	0.000558887
		ENSG00000213424.4	KRT222	-4.6926	4.00353	2.68243e-06	0.000558887
		ENSG00000130300.4	PLVAP	-3.78476	11.2808	2.95704e-06	0.000607216
		ENSG00000084674.9	APOB	-3.6694	7.87529	3.08895e-06	0.000628263
		ENSG00000163092.15	XIRP2	-10.8001	12.0668	3.16611e-06	0.000640905
		ENSG00000146809.8	ASB15	-8.84778	5.22395	3.33548e-06	0.000668851
		ENSG00000239474.2	KLHL41	-6.66249	10.3919	3.3348e-06	0.000668851
		ENSG00000106078.13	COBL	-3.59568	8.11511	3.45374e-06	0.000689328
		ENSG00000054179.7	ENTPD2	-4.4363	6.4832	3.5271e-06	0.000699562
		ENSG00000183091.15	NEB	-6.9661	12.5878	3.57053e-06	0.000699562
		ENSG00000265485.1	RP11-449D8.1	-4.87511	3.76121	3.5558e-06	0.000699562
		ENSG00000269707.1	RP11-13J10.1	-6.57462	3.17405	3.55921e-06	0.000699562
		ENSG00000037280.11	FLT4	-3.87025	9.14681	3.63485e-06	0.000702496
		ENSG00000156298.8	TSPAN7	-3.22495	9.97963	3.63365e-06	0.000702496
		ENSG00000249346.2	LINC01016	-4.82197	5.77187	3.62232e-06	0.000702496
		ENSG00000134121.5	CHL1	-4.15406	9.76938	3.72532e-06	0.000716738
		ENSG00000101470.5	TNNC2	-4.75985	8.53891	3.83559e-06	0.000734645
		ENSG00000261706.1	AP001505.9	-5.15203	3.37499	4.18905e-06	0.000795213
		ENSG00000072182.8	ASIC4	-4.39131	5.42886	4.25377e-06	0.000800384
		ENSG00000182676.4	PPP1R27	-8.67789	6.51953	4.24155e-06	0.000800384
		ENSG00000189108.8	IL1RAPL2	-5.17565	3.42185	4.30912e-06	0.000807241
		ENSG00000151224.8	MAT1A	-5.25599	3.46093	4.696e-06	0.000875875
		ENSG00000149534.4	MS4A2	-5.05469	5.49465	4.77718e-06	0.000883303
		ENSG00000231246.1	RP5-965F6.2	-4.43533	4.40314	4.88322e-06	0.000899018
		ENSG00000255583.1	RP11-415I12.2	-3.75084	4.86639	5.05539e-06	0.00092672
		ENSG00000111046.3	MYF6	-9.22812	6.98785	5.12105e-06	0.000934745
		ENSG00000016402.8	IL20RA	-3.72314	5.78924	5.25375e-06	0.00095084
		ENSG00000130201.3	EXOC3L2	-3.84772	5.92482	5.36095e-06	0.000958063
		ENSG00000115593.10	SMYD1	-9.5585	8.54042	5.41059e-06	0.000962904
		ENSG00000100678.14	SLC8A3	-5.0213	5.20707	5.49552e-06	0.00097396
		ENSG00000164129.7	NPY5R	-4.48154	7.12483	5.58633e-06	0.000985964
		ENSG00000154415.3	PPP1R3A	-8.77237	6.61378	5.80878e-06	0.00101682
		ENSG00000272254.1	RP11-531A24.7	-5.1637	3.42382	5.84265e-06	0.00101858
		ENSG00000140287.6	HDC	-4.53465	5.69905	6.29601e-06	0.00108434
		ENSG00000168079.12	SCARA5	-3.8885	11.9111	6.63291e-06	0.00113777
		ENSG00000124743.5	KLHL31	-5.25616	6.79009	7.06342e-06	0.00120196
		ENSG00000103546.14	SLC6A2	-6.17764	2.93517	7.23251e-06	0.00122585
		ENSG00000186204.10	CYP4F12	-4.1514	6.8764	7.28375e-06	0.00122966
		ENSG00000166257.4	SCN3B	-3.48659	6.81646	7.39284e-06	0.00123829
		ENSG00000116748.15	AMPD1	-8.8024	7.33582	8.23014e-06	0.0013625
		ENSG00000240654.2	C1QTNF9	-6.51214	3.20372	8.57146e-06	0.00141353
		ENSG00000249201.2	CTD-3080P12.3	-4.0083	3.73276	8.63281e-06	0.00141817
		ENSG00000264727.1	RP11-680C21.1	-6.21348	2.99131	8.95593e-06	0.00146562
		ENSG00000244734.2	HBB	-4.59164	13.1249	8.99398e-06	0.00146622
		ENSG00000248869.1	RP11-138I17.1	-3.4146	4.64976	9.03987e-06	0.0014681
		ENSG00000103089.4	FA2H	-4.37024	4.08285	9.13809e-06	0.00146878
		ENSG00000160180.14	TFF3	-4.90138	7.88642	9.72637e-06	0.00155593
		ENSG00000117407.12	ARTN	-3.39555	6.84786	1.00767e-05	0.00160595
		ENSG00000166573.4	GALR1	-6.32918	3.08276	1.01974e-05	0.00161673
		ENSG00000240045.1	RP11-451G4.2	-11.3908	7.61446	1.022e-05	0.00161673
		ENSG00000162989.3	KCNJ3	-4.04953	6.95931	1.04466e-05	0.00164647
		ENSG00000183695.2	MRGPRX2	-7.96534	4.4564	1.05441e-05	0.00165574
		ENSG00000136546.9	SCN7A	-4.2815	9.87569	1.10604e-05	0.00171786
		ENSG00000187140.4	FOXD3	-3.40537	6.60442	1.13355e-05	0.00174787
		ENSG00000167614.9	TTYH1	-3.15767	6.24063	1.14633e-05	0.00176123
		ENSG00000176387.6	HSD11B2	-3.62868	5.00468	1.15938e-05	0.0017749
		ENSG00000160862.8	AZGP1	-4.20674	5.56228	1.20501e-05	0.00183815
		ENSG00000185847.3	RP1-46F2.2	-10.3451	6.61634	1.24052e-05	0.0018856
		ENSG00000185610.6	DBX2	-4.24922	4.2194	1.31889e-05	0.00199055
		ENSG00000178235.6	SLITRK1	-4.5837	3.89263	1.34342e-05	0.00202043
		ENSG00000158578.14	ALAS2	-3.91334	4.71516	1.44848e-05	0.00217079
		ENSG00000170162.9	VGLL2	-9.1864	6.94745	1.53324e-05	0.00228978
		ENSG00000046889.14	PREX2	-3.05056	10.7342	1.55958e-05	0.002321
		ENSG00000179915.16	NRXN1	-4.29643	9.29585	1.65446e-05	0.00244516
		ENSG00000134240.7	HMGCS2	-8.88951	5.26732	1.66037e-05	0.00244545
		ENSG00000234899.5	AC005152.2	-3.86892	4.84173	1.6716e-05	0.00245352
		ENSG00000109061.9	MYH1	-8.0783	4.51869	1.73539e-05	0.00253508
		ENSG00000233968.2	RP11-354E11.2	-3.64447	3.9511	1.73904e-05	0.00253508
		ENSG00000188039.9	NWD1	-3.30283	5.29949	1.7786e-05	0.00258394
		ENSG00000130957.4	FBP2	-5.06543	5.02415	1.79119e-05	0.00259339
		ENSG00000236740.2	RP11-411K7.1	-4.38088	3.37436	1.80169e-05	0.00259979
		ENSG00000149294.12	NCAM1	-2.89151	8.83836	1.90377e-05	0.00273784
		ENSG00000163873.5	GRIK3	-3.90363	8.26815	1.95402e-05	0.00280068
		ENSG00000237380.2	HOXD-AS2	-3.80917	4.43327	1.97636e-05	0.00282322
		ENSG00000170290.3	SLN	-7.1358	9.19541	1.98661e-05	0.0028284
		ENSG00000071991.4	CDH19	-3.49044	9.66398	2.01727e-05	0.00285303
		ENSG00000167880.3	EVPL	-3.99775	4.61191	2.1048e-05	0.00296701
		ENSG00000196565.8	HBG2	-3.55334	4.35436	2.20186e-05	0.00307339
		ENSG00000178821.8	TMEM52	-5.45737	6.02427	2.27345e-05	0.00316298
		ENSG00000064218.4	DMRT3	-7.17635	3.79603	2.35483e-05	0.003255
		ENSG00000131668.9	BARX1	-4.75191	5.75726	2.51576e-05	0.00346624
		ENSG00000146521.5	C6orf123	-3.46559	5.08981	2.61155e-05	0.0035411
		ENSG00000147588.6	PMP2	-3.30623	8.22171	2.61154e-05	0.0035411
		ENSG00000161573.6	CCL16	-4.15387	3.91158	2.60892e-05	0.0035411
		ENSG00000170075.8	GPR37L1	-3.13796	4.7153	2.60418e-05	0.0035411
		ENSG00000234638.1	AC053503.6	-4.16351	3.83802	2.58407e-05	0.0035411
		ENSG00000169224.8	GCSAML	-4.12961	5.20964	2.77236e-05	0.00373295
		ENSG00000149124.6	GLYAT	-5.33205	3.38519	2.7919e-05	0.00373817
		ENSG00000224223.1	GS1-18A18.1	-6.3014	2.95445	2.83627e-05	0.00377392
		ENSG00000184454.6	NCMAP	-3.61788	5.63853	2.90989e-05	0.00385985
		ENSG00000267603.1	LINC01028	-6.38775	3.13803	2.92383e-05	0.00386634
		ENSG00000171596.6	NMUR1	-2.63573	6.49247	3.10277e-05	0.0040903
		ENSG00000234754.1	RP11-421L10.1	-3.55245	4.46497	3.18953e-05	0.00419173
		ENSG00000128652.7	HOXD3	-3.78681	7.01838	3.38215e-05	0.00443124
		ENSG00000206579.7	XKR4	-4.029	8.45844	3.40855e-05	0.00445217
		ENSG00000169297.6	NR0B1	-6.0767	2.91841	3.42748e-05	0.00446324
		ENSG00000261701.2	HPR	-4.2518	3.25836	3.48198e-05	0.00450674
		ENSG00000167476.6	JSRP1	-5.53752	6.12226	3.51616e-05	0.00453723
		ENSG00000122180.4	MYOG	-8.51926	4.94051	3.52696e-05	0.00453745
		ENSG00000165192.9	ASB11	-4.83583	5.5964	3.54457e-05	0.00454642
		ENSG00000153822.9	KCNJ16	-4.33096	3.80924	3.55548e-05	0.00454676
		ENSG00000165478.6	HEPACAM	-3.96559	4.1964	3.56676e-05	0.00454757
		ENSG00000153930.6	ANKFN1	-4.42421	3.40551	3.59513e-05	0.00455654
		ENSG00000232079.2	AL035610.1	-4.07872	3.46946	3.59308e-05	0.00455654
		ENSG00000165509.9	MAGEC3	-3.72916	3.79585	3.60641e-05	0.00455731
		ENSG00000146090.11	RASGEF1C	-3.39239	5.65038	3.79787e-05	0.0047585
		ENSG00000224958.1	PGM5-AS1	-3.09106	5.86026	3.79904e-05	0.0047585
		ENSG00000211898.3	IGHD	-3.44878	3.9175	3.84325e-05	0.00479979
		ENSG00000043039.5	BARX2	-8.39484	4.83023	3.92793e-05	0.00487703
		ENSG00000132464.7	ENAM	-3.53561	4.18347	3.9457e-05	0.00488219
		ENSG00000196468.5	FGF16	-4.32084	3.70901	3.95495e-05	0.00488219
		ENSG00000167434.5	CA4	-3.1949	5.05297	4.00871e-05	0.0049343
		ENSG00000100884.5	CPNE6	-3.67458	4.14776	4.03616e-05	0.00495381
		ENSG00000143318.8	CASQ1	-4.99125	8.98535	4.0881e-05	0.00498888
		ENSG00000185105.4	MYADML2	-6.08497	5.20898	4.08644e-05	0.00498888
		ENSG00000151892.10	GFRA1	-2.95383	10.5206	4.18024e-05	0.0050868
		ENSG00000184828.5	ZBTB7C	-2.70584	9.75114	4.37869e-05	0.00529809
		ENSG00000101306.6	MYLK2	-4.80312	6.83412	4.42019e-05	0.0053332
		ENSG00000229246.1	RP11-521J24.1	-4.46564	3.36108	4.4978e-05	0.00541156
		ENSG00000036672.11	USP2	-2.93365	8.1605	4.53816e-05	0.00544477
		ENSG00000166268.6	MYRFL	-3.03699	6.27749	4.55246e-05	0.00544663
		ENSG00000267653.1	RP1-193H18.3	-4.27157	3.29096	4.69852e-05	0.00559006
		ENSG00000119946.9	CNNM1	-3.05182	5.55727	4.90852e-05	0.00580756
		ENSG00000177103.9	DSCAML1	-2.89183	5.3224	4.94157e-05	0.0058305
		ENSG00000122733.11	KIAA1045	-3.055	5.43664	5.25817e-05	0.00616997
		ENSG00000135902.5	CHRND	-8.09689	4.56866	5.34511e-05	0.0062548
		ENSG00000165186.9	PTCHD1	-3.89161	9.03339	5.41242e-05	0.00628207
		ENSG00000260398.1	RP11-594N15.3	-3.97413	4.88768	5.41054e-05	0.00628207
		ENSG00000086967.9	MYBPC2	-6.28641	7.59096	5.6431e-05	0.00649672
		ENSG00000248485.1	PCP4L1	-3.45398	7.45289	5.64298e-05	0.00649672
		ENSG00000197406.6	DIO3	-3.81846	5.93964	5.80507e-05	0.00666522
		ENSG00000188488.9	SERPINA5	-3.13231	8.02425	6.02424e-05	0.00687988
		ENSG00000108878.3	CACNG1	-6.82542	5.53342	6.2172e-05	0.00705644
		ENSG00000198354.4	DCAF12L2	-3.02564	4.61045	6.22841e-05	0.00705644
		ENSG00000243069.3	ARHGEF26-AS1	-3.28104	4.23197	6.30943e-05	0.00712933
		ENSG00000205678.3	TECRL	-10.0484	6.33947	6.43433e-05	0.00725127
		ENSG00000118729.10	CASQ2	-3.06327	12.9154	6.77239e-05	0.00761217
		ENSG00000126500.3	FLRT1	-2.78796	5.54121	6.87364e-05	0.00768968
		ENSG00000198797.6	BRINP2	-5.64938	2.61846	6.92371e-05	0.00770541
		ENSG00000258498.2	DIO3OS	-3.23584	7.43912	6.98499e-05	0.00774916
		ENSG00000128683.9	GAD1	-3.45688	7.16585	7.06552e-05	0.0078182
		ENSG00000149654.5	CDH22	-4.48393	4.30927	7.09807e-05	0.00783393
		ENSG00000137869.9	CYP19A1	-2.90667	5.68703	7.13825e-05	0.00785796
		ENSG00000204687.3	MAS1L	-6.90996	3.58724	7.32234e-05	0.00803989
		ENSG00000112077.11	RHAG	-5.74416	2.69579	7.86181e-05	0.00856616
		ENSG00000260878.1	RP11-320H14.1	-4.8324	3.07255	7.91744e-05	0.00858298
		ENSG00000187268.7	FAM9C	-5.06893	4.54706	8.19242e-05	0.00883623
		ENSG00000144619.10	CNTN4	-2.65759	10.0979	8.22771e-05	0.00885194
		ENSG00000184544.7	DHRS7C	-7.69099	4.21873	8.34505e-05	0.00895563
		ENSG00000164093.11	PITX2	-6.46213	5.21801	8.44142e-05	0.00901375
		ENSG00000272549.1	RP11-351J23.2	-4.59747	3.02378	8.42525e-05	0.00901375
		ENSG00000163687.9	DNASE1L3	-3.16352	7.50594	8.53795e-05	0.00907147
		ENSG00000229108.1	AC005550.4	-2.77858	5.04095	8.65616e-05	0.00915153
		ENSG00000123560.9	PLP1	-3.01612	10.0894	8.80101e-05	0.00922858
		ENSG00000182175.9	RGMA	-2.67926	9.63666	8.78141e-05	0.00922858
		ENSG00000259434.1	RP11-720L8.1	-5.81503	2.67577	8.81547e-05	0.00922858
